# Supplementary material for: Discovery of genomic regions and candidate genes controlling shelling percentage using QTL‐seq approach in cultivated peanut (Arachis hypogaea L.)
Source: Plant Biotechnol J. 2019 Jan 30;17(7):1248–60. doi: 10.1111/pbi.13050 (PMC6576108; doi:10.1111/pbi.13050)
Supplement: Supplementary file 21 — Table S9 Putative genes and their functional annotations within the identified regions on chromosomes A09 and B02. [file PBI-17-1248-s017.xlsx]

## Sheet: chromosoem A09
Gene_ID	Position_from	Position_to	Blast-Hit-Accession	AHRD-Quality-Code	Human-Readable-Description	Interpro-ID (Description)	Gene-Ontology-ID (Name)
Aradu.A5UR9	66940546	66957937	gi|571569904|ref|XP_006606477.1|	****	PREDICTED: histone-lysine N-methyltransferase SUVR2-like isoform X2 [Glycine max]	IPR001214 (SET domain), IPR007728 (Pre-SET domain), IPR018848 (WIYLD domain),IPR025776 (Histone-lysine N-methyltransferase SUVR1/2/4)	GO:0005515 (protein binding)
Aradu.IB7ZX	67182273	67186300			Unknown protein
Aradu.1L4C6	67402925	67405613	gi|571496113|ref|XP_006593522.1|	*-*-	PREDICTED: oxysterol-binding protein-related protein 4B-like isoform X2 [Glycine max]
Aradu.24QXF	67719127	67722680	AT3G04470.1	***-	Ankyrin repeat family protein LENGTH=640	IPR020683 (Ankyrin repeat-containing domain), IPR021832 (Ankyrin repeat domain-containing protein 13)	GO:0005515 (protein binding)
Aradu.C6VT4	67954698	67959466	AT3G04870.1	***-	zeta-carotene desaturase LENGTH=558	IPR014103 (Zeta-carotene desaturase)	GO:0016117 (carotenoid biosynthetic process) GO:0016491 (oxidoreductase activity) GO:0055114 (oxidation-reduction process)
Aradu.Q64BX	68335317	68338493	AT1G08630.1	***-	threonine aldolase 1 LENGTH=358	IPR015424 (Pyridoxal phosphate-dependent transferase), IPR023603 (Threonine aldolase)	GO:0003824 (catalytic activity) GO:0006520 (cellular amino acid metabolic process) GO:0016829 (lyase activity)
Aradu.G8368	68670399	68673653			Unknown protein
Aradu.YT0WZ	68816210	68818144			Unknown protein
Aradu.DP0S5	68848565	68852866	AT3G02110.1	*-**	serine carboxypeptidase-like 25 LENGTH=473	IPR001563 (Peptidase S10 serine carboxypeptidase)	GO:0004185 (serine-type carboxypeptidase activity) GO:0006508 (proteolysis)
Aradu.I3J28	69099744	69103426	AT1G58470.1	*-**	RNA-binding protein 1 LENGTH=360	IPR012677 (Nucleotide-binding alpha-beta plait)	GO:0000166 (nucleotide binding) GO:0003676 (nucleic acid binding)
Aradu.E3GVW	69193712	69194231			Unknown protein
Aradu.14TMT	69402227	69403951	AT1G08610.1	***-	Pentatricopeptide repeat (PPR) superfamily protein LENGTH=559	IPR002885 (Pentatricopeptide repeat), IPR011990 (Tetratricopeptide-like helical)	GO:0005515 (protein binding)

## Sheet: chromosome B02
Gene_ID	Position_from	Position_to	Blast-Hit-Accession	AHRD-Quality-Code	Human-Readable-Description	Interpro-ID (Description)	Gene-Ontology-ID (Name)
Araip.MN7Z7	5848441	5855266	AT2G46760.1	***-	D-arabinono-1,4-lactone oxidase family protein LENGTH=603	IPR007173 (D-arabinono-1,4-lactone oxidase), IPR010030 (Plant-specific FAD-dependent oxidoreductase), IPR016166 (FAD-binding, type 2)	GO:0003824 (catalytic activity), GO:0008762 (UDP-N-acetylmuramate dehydrogenase activity), GO:0016020 (membrane), GO:0016491 (oxidoreductase activity), GO:0050660 (flavin adenine dinucleotide binding), GO:0055114 (oxidation-reduction process)
Araip.G7SZ3	5861260	5862722			Unknown protein
Araip.U3EQS	5881958	5883988	gi|571558395|ref|XP_006604563.1|	***-	PREDICTED: protein IQ-DOMAIN 1-like isoform X3 [Glycine max]	IPR000048 (IQ motif, EF-hand binding site), IPR025064 (Domain of unknown function DUF4005), IPR027417 (P-loop containing nucleoside triphosphate hydrolase)	GO:0005515 (protein binding)
Araip.DDJ8Y	5894171	5894457	UniRef90_UPI00042B6183	*-*-	S-adenosyl-L-methionine-dependent methyltransferases superfamily protein n=1 Tax=Theobroma cacao RepID=UPI00042B6183
Araip.X635E	5922969	5924658	gi|571523239|ref|XP_006598529.1|	***-	PREDICTED: serine/threonine-protein phosphatase 7 long form homolog [Glycine max]	IPR019557 (Aminotransferase-like, plant mobile domain)
Araip.JEH3U	5925484	5928013	AT3G05560.1	*-*-	Ribosomal L22e protein family LENGTH=124	IPR002671 (Ribosomal protein L22e)	GO:0003735 (structural constituent of ribosome), GO:0005622 (intracellular), GO:0005840 (ribosome), GO:0006412 (translation)
Araip.9WZ3H	5942792	5943987	Medtr4g107500.1	*-**	| plasma membrane H+-ATPase | HC | chr4:44529093-44535444 | 20130731	IPR001757 (Cation-transporting P-type ATPase), IPR023214 (HAD-like domain), IPR023298 (P-type ATPase, transmembrane domain)	GO:0006812 (cation transport), GO:0016021 (integral component of membrane), GO:0019829 (cation-transporting ATPase activity)
Araip.CC7W1	5953756	5956019	AT1G32770.1	***-	NAC domain containing protein 12 LENGTH=358	IPR003441 (NAC domain)	GO:0003677 (DNA binding)
Araip.HEW90	5996533	6003566			Unknown protein
Araip.U5JM0	6044671	6052762	AT4G30100.1	***-	P-loop containing nucleoside triphosphate hydrolases superfamily protein LENGTH=1311	IPR026852 (Helicase Sen1-like), IPR027417 (P-loop containing nucleoside triphosphate hydrolase)
Araip.M0URN	6054422	6058543			Unknown protein
Araip.G92JZ	6062827	6065208	Medtr1g107495.1	--*-	| hypothetical protein | HC | chr1:48803181-48800247 | 20130731
Araip.LA3HK	6070585	6073805	AT4G34980.1	****	subtilisin-like serine protease 2 LENGTH=764	IPR015500 (Peptidase S8, subtilisin-related)	GO:0004252 (serine-type endopeptidase activity), GO:0006508 (proteolysis), GO:0042802 (identical protein binding), GO:0043086 (negative regulation of catalytic activity)
Araip.DLA7V	6075431	6076853	gi|571551319|ref|XP_006603298.1|	***-	PREDICTED: serine/threonine-protein phosphatase 7 long form homolog [Glycine max]	IPR019557 (Aminotransferase-like, plant mobile domain)
Araip.S3IMP	6077792	6078355	UniRef90_Q0DGM8	*-*-	protein n=1 Tax=Oryza sativa subsp. japonica RepID=Q0DGM8_ORYSJ
Araip.KII4P	6093773	6097703	Medtr4g094548.1	***-	| stress up-regulated Nod 19 protein | HC | chr4:38215776-38212479 | 20130731	IPR011692 (Stress up-regulated Nod 19)
Araip.NB9XC	6102598	6103001	Medtr4g094560.3	*-*-	| stress up-regulated Nod 19 protein | HC | chr4:38239761-38236780 | 20130731	IPR011692 (Stress up-regulated Nod 19)
Araip.H0MMX	6108717	6111653			Unknown protein
Araip.UP2FG	6118897	6120630	gi|571457647|ref|XP_006580828.1|	*-*-	PREDICTED: serine/threonine-protein phosphatase 7 long form homolog [Glycine max]	IPR019557 (Aminotransferase-like, plant mobile domain)
Araip.R30RS	6120751	6121988	gi|571437050|ref|XP_006573973.1|	*-*-	PREDICTED: serine/threonine-protein phosphatase 7 long form homolog [Glycine max]	IPR019557 (Aminotransferase-like, plant mobile domain)
Araip.WZM18	6126988	6127605	gi|571464929|ref|XP_006583207.1|	***-	PREDICTED: uncharacterized protein LOC102665356 [Glycine max]	IPR025322 (Protein of unknown function DUF4228, plant)
Araip.U75BK	6133640	6137378	gi|571530597|ref|XP_006599765.1|	****	PREDICTED: RNA-binding protein 24-like [Glycine max]	IPR012677 (Nucleotide-binding, alpha-beta plait)	GO:0000166 (nucleotide binding), GO:0003676 (nucleic acid binding)
Araip.T7YD7	6137525	6144529	Medtr8g024340.1	****	| granule bound starch synthase | HC | chr8:8933201-8938399 | 20130731	IPR011835 (Glycogen/starch synthase, ADP-glucose type)	GO:0009011 (starch synthase activity), GO:0009058 (biosynthetic process), GO:0009250 (glucan biosynthetic process)
Araip.N485E	6146228	6148966	gi|571437050|ref|XP_006573973.1|	*-*-	PREDICTED: serine/threonine-protein phosphatase 7 long form homolog [Glycine max]	IPR019557 (Aminotransferase-like, plant mobile domain)
Araip.J1S7B	6150888	6160270	gi|571524841|ref|XP_006598877.1|	***-	PREDICTED: vacuolar protein sorting-associated protein 8 homolog [Glycine max]	IPR015943 (WD40/YVTN repeat-like-containing domain), IPR025941 (Vacuolar protein sorting-associated protein 8, central domain)	GO:0005515 (protein binding)
Araip.0B1IX	6162102	6165038	Medtr8g024310.1	****	| pyruvate dehydrogenase E1 component, alpha subunit | HC | chr8:8918194-8913902 | 20130731	IPR017597 (Pyruvate dehydrogenase (acetyl-transferring) E1 component, alpha subunit, subgroup y)	GO:0004739 (pyruvate dehydrogenase (acetyl-transferring) activity), GO:0006096 (glycolysis), GO:0008152 (metabolic process), GO:0043231 (intracellular membrane-bounded organelle), GO:0055114 (oxidation-reduction process)
Araip.AC3ZQ	6166091	6172668	UniRef90_Q4X0Z5	*-*-	Vacuolar protein-sorting protein bro1 n=4 Tax=Aspergillaceae RepID=BRO1_ASPFU	IPR004328 (BRO1 domain)
Araip.3Z628	6173425	6176570	UniRef90_Q4X0Z5	*-*-	Vacuolar protein-sorting protein bro1 n=4 Tax=Aspergillaceae RepID=BRO1_ASPFU	IPR004328 (BRO1 domain)
Araip.08M0G	6182564	6186511	AT2G25180.1	*-**	response regulator 12 LENGTH=596	IPR010402 (CCT domain), IPR011006 (CheY-like superfamily)	GO:0000156 (phosphorelay response regulator activity), GO:0000160 (phosphorelay signal transduction system), GO:0005515 (protein binding)
Araip.0JQ81	6186937	6187683	AT4G01410.1	***-	Late embryogenesis abundant (LEA) hydroxyproline-rich glycoprotein family LENGTH=227	IPR004864 (Late embryogenesis abundant protein, LEA-14)
Araip.TL9EX	6227350	6228636	UniRef90_C9WEK2	*-**	Zinc ion transmembrane transporter n=2 Tax=Medicago RepID=C9WEK2_MEDSA	IPR002524 (Cation efflux protein), IPR027469 (Cation efflux protein transmembrane domain)	GO:0006812 (cation transport), GO:0008324 (cation transmembrane transporter activity), GO:0016021 (integral component of membrane), GO:0055085 (transmembrane transport)
Araip.9H3WY	6253338	6255779	AT2G46810.1	***-	basic helix-loop-helix (bHLH) DNA-binding superfamily protein LENGTH=371	IPR011598 (Myc-type, basic helix-loop-helix (bHLH) domain)	GO:0046983 (protein dimerization activity)
Araip.TJ2RV	6282634	6284269	AT5G67280.1	*-*-	receptor-like kinase LENGTH=751	IPR001611 (Leucine-rich repeat), IPR013210 (Leucine-rich repeat-containing N-terminal, type 2)	GO:0005515 (protein binding)
Araip.C5BJ8	6284519	6285675	AT3G03640.1	*-*-	beta glucosidase 25 LENGTH=531	IPR001360 (Glycoside hydrolase, family 1), IPR017853 (Glycoside hydrolase, superfamily)	GO:0005975 (carbohydrate metabolic process)
Araip.4C72L	6310340	6312539	Medtr4g094550.1	***-	| stress up-regulated Nod 19 protein | HC | chr4:38222122-38219238 | 20130731	IPR011692 (Stress up-regulated Nod 19)
Araip.ZZ3IA	6316262	6317377	UniRef90_B1B5X5	*-*-	6b-interacting protein 2 n=1 Tax=Nicotiana tabacum RepID=B1B5X5_TOBAC
Araip.NXC1U	6326467	6335594	Medtr4g094550.1	*-*-	| stress up-regulated Nod 19 protein | HC | chr4:38222122-38219238 | 20130731	IPR011692 (Stress up-regulated Nod 19)
Araip.SX1UB	6337185	6339098	Medtr7g118290.1	***-	| thylakoid membrane phosphoprotein 14 kDa protein | HC | chr7:49092785-49094059 | 20130731	IPR025564 (Cyanobacterial aminoacyl-tRNA synthetase, CAAD domain)
Araip.SX3RK	6344962	6349188	AT5G54160.1	****	O-methyltransferase 1 LENGTH=363	IPR016461 (Caffeate O-methyltransferase (COMT) family)	GO:0008168 (methyltransferase activity), GO:0008171 (O-methyltransferase activity), GO:0046983 (protein dimerization activity)
Araip.VA01D	6362216	6362557			Unknown protein
Araip.E3E4E	6373750	6385341	AT5G54160.1	*-**	O-methyltransferase 1 LENGTH=363	IPR001077 (O-methyltransferase, family 2), IPR012967 (Plant methyltransferase dimerisation)	GO:0008171 (O-methyltransferase activity), GO:0046983 (protein dimerization activity)
Araip.I128H	6396063	6401307	AT4G10490.1	***-	2-oxoglutarate (2OG) and Fe(II)-dependent oxygenase superfamily protein LENGTH=348	IPR002283 (Isopenicillin N synthase), IPR026992 (Non-haem dioxygenase N-terminal domain), IPR027443 (Isopenicillin N synthase-like)	GO:0005506 (iron ion binding), GO:0016491 (oxidoreductase activity), GO:0055114 (oxidation-reduction process)
Araip.4G0H6	6441743	6445898	Medtr4g057340.1	*-**	| DNA ligase I, ATP-dependent protein | HC | chr4:20987930-20995092 | 20130731	IPR001810 (F-box domain), IPR011043 (Galactose oxidase/kelch, beta-propeller), IPR012308 (DNA ligase, ATP-dependent, N-terminal), IPR017451 (F-box associated interaction domain)	GO:0003677 (DNA binding), GO:0003910 (DNA ligase (ATP) activity), GO:0005515 (protein binding), GO:0006281 (DNA repair), GO:0006310 (DNA recombination)
Araip.T1CBQ	6465193	6466636	gi|571454119|ref|XP_006579691.1|	*-*-	PREDICTED: protein FAR1-RELATED SEQUENCE 7-like isoform X1 [Glycine max]	IPR004330 (FAR1 DNA binding domain)
Araip.91E3M	6467531	6468656	gi|356571894|ref|XP_003554106.1|	*-*-	PREDICTED: R3H domain-containing protein 2-like [Glycine max]
Araip.VZ4DX	6469551	6471509	Medtr4g040020.1	***-	| Ulp1 protease family, carboxy-terminal domain protein | LC | chr4:14241904-14242939 | 20130731	IPR003653 (Peptidase C48, SUMO/Sentrin/Ubl1)	GO:0006508 (proteolysis), GO:0008234 (cysteine-type peptidase activity)
Araip.17KGH	6479160	6484353	gi|571443653|ref|XP_006576274.1|	***-	PREDICTED: MYB transcription factor MYB114 isoform X2 [Glycine max]	IPR009057 (Homeodomain-like)	GO:0003677 (DNA binding), GO:0003682 (chromatin binding)
Araip.04KBR	6498700	6501771	AT2G46850.1	****	Protein kinase superfamily protein LENGTH=633	IPR011009 (Protein kinase-like domain), IPR013320 (Concanavalin A-like lectin/glucanase, subgroup), IPR025287 (Wall-associated receptor kinase galacturonan-binding domain)	GO:0004672 (protein kinase activity), GO:0006468 (protein phosphorylation), GO:0030247 (polysaccharide binding)
Araip.T13Y8	6507599	6509531	Medtr1g068810.2	****	| soluble inorganic pyrophosphatase | HC | chr1:29366068-29369779 | 20130731	IPR008162 (Inorganic pyrophosphatase)	GO:0000287 (magnesium ion binding), GO:0004427 (inorganic diphosphatase activity), GO:0005737 (cytoplasm), GO:0006796 (phosphate-containing compound metabolic process)
Araip.GE5YY	6509638	6512346	UniRef90_K9V4S9	***-	NAD-dependent epimerase/dehydratase n=1 Tax=Calothrix sp. PCC 6303 RepID=K9V4S9_9CYAN	IPR001509 (NAD-dependent epimerase/dehydratase), IPR016040 (NAD(P)-binding domain)	GO:0003824 (catalytic activity), GO:0044237 (cellular metabolic process), GO:0050662 (coenzyme binding)
Araip.LNY0I	6514248	6517021	AT1G56590.1	****	Clathrin adaptor complexes medium subunit family protein LENGTH=415	IPR001392 (Clathrin adaptor, mu subunit), IPR028565 (Mu homology domain)	GO:0005515 (protein binding), GO:0006810 (transport), GO:0006886 (intracellular protein transport), GO:0016192 (vesicle-mediated transport), GO:0030131 (clathrin adaptor complex)
Araip.P0TWG	6515288	6518907	UniRef90_B1WR97	*-**	Photosystem II oxygen evolving complex protein PsbP, 23 kD extrinsic protein n=2 Tax=Cyanothece RepID=B1WR97_CYAA5	IPR002683 (Photosystem II PsbP, oxygen evolving complex)	GO:0005509 (calcium ion binding), GO:0009523 (photosystem II), GO:0009654 (photosystem II oxygen evolving complex), GO:0015979 (photosynthesis), GO:0019898 (extrinsic component of membrane)
Araip.BFF3A	6561596	6562867	gi|571446542|ref|XP_006577121.1|	*-*-	PREDICTED: auxin response factor 23-like [Glycine max]	IPR015300 (DNA-binding pseudobarrel domain)	GO:0003677 (DNA binding)
Araip.LIL9G	6606023	6608672	AT4G01510.1	***-	Arv1-like protein LENGTH=228	IPR007290 (Arv1 protein)
Araip.MQD5S	6609922	6613742	AT3G49530.1	*-*-	NAC domain containing protein 62 LENGTH=469	IPR003441 (NAC domain)	GO:0003677 (DNA binding)
Araip.A6QWC	6650206	6654171	AT3G49530.1	*-*-	NAC domain containing protein 62 LENGTH=469	IPR003441 (NAC domain)	GO:0003677 (DNA binding)
Araip.64IP1	6685950	6690101	AT5G54130.2	****	Calcium-binding endonuclease/exonuclease/phosphatase family LENGTH=436	IPR005135 (Endonuclease/exonuclease/phosphatase), IPR011992 (EF-hand domain pair)	GO:0005509 (calcium ion binding)
Araip.6ZN4Z	6694375	6698257	Medtr8g023820.1	***-	| ribosome production factor-like protein | HC | chr8:8674696-8680125 | 20130731	IPR004154 (Anticodon-binding), IPR007109 (Brix domain)
Araip.3047C	6708464	6711816	AT5G54270.1	***-	light-harvesting chlorophyll B-binding protein 3 LENGTH=265	IPR022796 (Chlorophyll A-B binding protein), IPR023329 (Chlorophyll a/b binding protein domain)	GO:0016020 (membrane)
Araip.XVM4V	6711040	6714176	AT5G63140.1	***-	purple acid phosphatase 29 LENGTH=389	IPR011230 (Phosphoesterase At2g46880)	GO:0016787 (hydrolase activity)
Araip.WFR11	6722500	6728969	AT5G63140.1	***-	purple acid phosphatase 29 LENGTH=389	IPR011230 (Phosphoesterase At2g46880)	GO:0016787 (hydrolase activity)
Araip.PEM8B	6749689	6752439	AT2G46890.1	***-	Protein of unknown function (DUF1295) LENGTH=322	IPR010721 (Protein of unknown function DUF1295)
Araip.T5WNM	6754292	6757771	gi|356559406|ref|XP_003547990.1|	***-	PREDICTED: transcription factor 25-like [Glycine max]	IPR006994 (Transcription factor 25)
Araip.3A95K	6765396	6766994			Unknown protein
Araip.Y03J3	6768820	6770527	Medtr6g086675.1	--*-	| hypothetical protein | LC | chr6:32637277-32636342 | 20130731
Araip.X1ALQ	6773558	6776113			Unknown protein
Araip.F2IB2	6785275	6788511	AT3G02130.1	****	receptor-like protein kinase 2 LENGTH=1151	IPR001611 (Leucine-rich repeat), IPR003591 (Leucine-rich repeat, typical subtype), IPR011009 (Protein kinase-like domain), IPR013210 (Leucine-rich repeat-containing N-terminal, type 2), IPR013320 (Concanavalin A-like lectin/glucanase, subgroup)	GO:0004672 (protein kinase activity), GO:0005515 (protein binding), GO:0005524 (ATP binding), GO:0006468 (protein phosphorylation)
Araip.25FAI	6794119	6798324	gi|571524730|ref|XP_006598857.1|	***-	PREDICTED: uncharacterized protein C630.12-like isoform X1 [Glycine max]	IPR004843 (Calcineurin-like phosphoesterase domain, apaH type)	GO:0016787 (hydrolase activity)
Araip.I9VQZ	6800681	6800878	AT1G53708.1	*-*-	ROTUNDIFOLIA like 9 LENGTH=109	IPR012552 (DVL)
Araip.866IZ	6839512	6840768	gi|571511873|ref|XP_003544950.2|	*-*-	PREDICTED: deoxyuridine 5'-triphosphate nucleotidohydrolase-like [Glycine max]	IPR008180 (Deoxyuridine triphosphate nucleotidohydrolase/Deoxycytidine triphosphate deaminase)	GO:0016787 (hydrolase activity), GO:0046080 (dUTP metabolic process)
Araip.XD6TC	6843371	6846803	AT1G76460.1	*-**	RNA-binding (RRM/RBD/RNP motifs) family protein LENGTH=285	IPR012677 (Nucleotide-binding, alpha-beta plait)	GO:0000166 (nucleotide binding), GO:0003676 (nucleic acid binding)
Araip.I5XHJ	6867025	6872956	AT3G20530.1	*-**	Protein kinase superfamily protein LENGTH=386	IPR011009 (Protein kinase-like domain), IPR013210 (Leucine-rich repeat-containing N-terminal, type 2), IPR013320 (Concanavalin A-like lectin/glucanase, subgroup), IPR025875 (Leucine rich repeat 4)	GO:0004672 (protein kinase activity), GO:0005524 (ATP binding), GO:0006468 (protein phosphorylation)
Araip.V7FAZ	6877303	6883237	AT3G20530.1	****	Protein kinase superfamily protein LENGTH=386	IPR011009 (Protein kinase-like domain), IPR013320 (Concanavalin A-like lectin/glucanase, subgroup)	GO:0004672 (protein kinase activity), GO:0005524 (ATP binding), GO:0006468 (protein phosphorylation)
Araip.Y2TM4	6893170	6894967	AT2G36780.1	***-	UDP-Glycosyltransferase superfamily protein LENGTH=496	IPR002213 (UDP-glucuronosyl/UDP-glucosyltransferase)	GO:0008152 (metabolic process)
Araip.26RHR	6912473	6915062	AT1G53760.2	***-	unknown protein; FUNCTIONS IN: molecular_function unknown; INVOLVED IN: biological_process unknown; LOCATED IN: mitochondrion, plastid; EXPRESSED IN: 23 plant structures; EXPRESSED DURING: 13 growth stages;	IPR018786 (Protein of unknown function DUF2343)
Araip.7KX61	6930073	6938097	AT5G47455.5	*-*-	unknown protein; BEST Arabidopsis thaliana protein match is: unknown protein . LENGTH=104
Araip.2F6VL	6938684	6942578	gi|356559376|ref|XP_003547975.1|	***-	PREDICTED: 26S protease regulatory subunit 7-like [Glycine max]	IPR005937 (26S proteasome subunit P45), IPR027417 (P-loop containing nucleoside triphosphate hydrolase)	GO:0000166 (nucleotide binding), GO:0005524 (ATP binding), GO:0005737 (cytoplasm), GO:0016787 (hydrolase activity), GO:0017111 (nucleoside-triphosphatase activity), GO:0030163 (protein catabolic process)
Araip.SBL82	6949121	6952641	AT1G53760.2	***-	unknown protein; FUNCTIONS IN: molecular_function unknown; INVOLVED IN: biological_process unknown; LOCATED IN: mitochondrion, plastid; EXPRESSED IN: 23 plant structures; EXPRESSED DURING: 13 growth stages;	IPR018786 (Protein of unknown function DUF2343)
